# Supplementary material for: Effects of Age, Diet CP, NDF, EE, and Starch on the Rumen Bacteria Community and Function in Dairy Cattle
Source: Microorganisms. 2021 Aug 23;9(8):1788. doi: 10.3390/microorganisms9081788 (PMC8400643; doi:10.3390/microorganisms9081788)
Supplement: Supplementary file 1 [file microorganisms-09-01788-s001.zip]

Archive with 2 entries (2 files):
- File. S2.xlsx
- microorganisms-1338572-suppl-conversion.pdf
