# Supplementary material for: Effects of Age, Diet CP, NDF, EE, and Starch on the Rumen Bacteria Community and Function in Dairy Cattle
Source: Microorganisms. 2021 Aug 23;9(8):1788. doi: 10.3390/microorganisms9081788 (PMC8400643; doi:10.3390/microorganisms9081788)
Supplement: Supplementary file 1 [file microorganisms-09-01788-s001.zip › File. S2.xlsx]

## Sheet: Core bacteria
Animal ID	d__Bacteria; k__norank_d__Bacteria; p__Bacteroidota; c__Bacteroidia; o__Bacteroidales; f__Prevotellaceae; g__Prevotella	d__Bacteria; k__norank_d__Bacteria; p__Proteobacteria; c__Gammaproteobacteria; o__Aeromonadales; f__Succinivibrionaceae; g__Succinivibrionaceae_UCG-001	d__Bacteria; k__norank_d__Bacteria; p__Bacteroidota; c__Bacteroidia; o__Bacteroidales; f__Rikenellaceae; g__Rikenellaceae_RC9_gut_group	d__Bacteria; k__norank_d__Bacteria; p__Proteobacteria; c__Gammaproteobacteria; o__Aeromonadales; f__Succinivibrionaceae; g__Succinivibrionaceae_UCG-002	d__Bacteria; k__norank_d__Bacteria; p__Bacteroidota; c__Bacteroidia; o__Bacteroidales; f__Prevotellaceae; g__unclassified_f__Prevotellaceae	d__Bacteria; k__norank_d__Bacteria; p__Proteobacteria; c__Gammaproteobacteria; o__Aeromonadales; f__Succinivibrionaceae; g__Succinivibrio	d__Bacteria; k__norank_d__Bacteria; p__Bacteroidota; c__Bacteroidia; o__Bacteroidales; f__F082; g__norank_f__F082	d__Bacteria; k__norank_d__Bacteria; p__Firmicutes; c__Clostridia; o__Lachnospirales; f__Lachnospiraceae; g__unclassified_f__Lachnospiraceae	d__Bacteria; k__norank_d__Bacteria; p__Firmicutes; c__Clostridia; o__Oscillospirales; f__Ruminococcaceae; g__Ruminococcus	d__Bacteria; k__norank_d__Bacteria; p__Bacteroidota; c__Bacteroidia; o__Bacteroidales; f__Muribaculaceae; g__norank_f__Muribaculaceae	d__Bacteria; k__norank_d__Bacteria; p__Fibrobacterota; c__Fibrobacteria; o__Fibrobacterales; f__Fibrobacteraceae; g__Fibrobacter	d__Bacteria; k__norank_d__Bacteria; p__Bacteroidota; c__Bacteroidia; o__Bacteroidales; f__Prevotellaceae; g__Prevotellaceae_UCG-001	d__Bacteria; k__norank_d__Bacteria; p__Firmicutes; c__Negativicutes; o__Acidaminococcales; f__Acidaminococcaceae; g__Succiniclasticum	d__Bacteria; k__norank_d__Bacteria; p__Firmicutes; c__Clostridia; o__Clostridia_UCG-014; f__norank_o__Clostridia_UCG-014; g__norank_f__norank_o__Clostridia_UCG-014	d__Bacteria; k__norank_d__Bacteria; p__Bacteroidota; c__Bacteroidia; o__Bacteroidales; f__p-251-o5; g__norank_f__p-251-o5	d__Bacteria; k__norank_d__Bacteria; p__Firmicutes; c__Clostridia; o__Oscillospirales; f__Oscillospiraceae; g__NK4A214_group	d__Bacteria; k__norank_d__Bacteria; p__Firmicutes; c__Clostridia; o__unclassified_c__Clostridia; f__unclassified_c__Clostridia; g__unclassified_c__Clostridia	d__Bacteria; k__norank_d__Bacteria; p__Bacteroidota; c__Bacteroidia; o__Bacteroidales; f__Prevotellaceae; g__Prevotellaceae_UCG-003	d__Bacteria; k__norank_d__Bacteria; p__Firmicutes; c__Clostridia; o__Lachnospirales; f__Lachnospiraceae; g__Butyrivibrio	d__Bacteria; k__norank_d__Bacteria; p__Firmicutes; c__Clostridia; o__norank_c__Clostridia; f__Hungateiclostridiaceae; g__Saccharofermentans	d__Bacteria; k__norank_d__Bacteria; p__Bacteroidota; c__Bacteroidia; o__Bacteroidales; f__Bacteroidales_RF16_group; g__norank_f__Bacteroidales_RF16_group	d__Bacteria; k__norank_d__Bacteria; p__Firmicutes; c__Clostridia; o__Lachnospirales; f__Lachnospiraceae; g__Lachnospiraceae_NK3A20_group
M.1.5.1	0.460134	0.0511497	0.0429658	0.000549669	0.0337435	0.0529514	0.0013131	0.0262009	0.0149937	0.00491648	0	0.00244297	0.0123065	0.0331633	0	0.00287049	0	0.000793966	0.0158793	0	0	0.0286133
M.1.5.2	0.228143	0.0474547	0.0186277	0.00042752	0.114423	0.226677	0.000977189	0.00693193	0.0214982	0.00232082	0	0.00360338	0.0178337	0.00201545	0	0.00225975	0.000366446	0.000793966	0.0647082	0	0.000274834	0.013192
M.1.5.3	0.221883	0.0715791	0.033713	0.00335909	0.0332855	0.336214	0.00201545	0.0101689	0.0139249	0.00103826	0.000580206	0.00549669	0.013131	0.00610743	0.00064128	0.00375607	0.0013131	0.00204599	0.00503863	0.00085504	0.000396983	0.0137723
M.1.5.4	0.515681	0.174489	0.0110544	0.000885577	0.0243076	0.0819922	0.000946652	0.0195132	0.00714569	0.000702354	0	0.00540508	0.0243992	0.00735945	0.000549669	0.00158793	0.000183223	0.00241243	0.00406144	6.10743e-05	6.10743e-05	0.0144441
M.1.5.5	0.237854	0.257886	0.00995511	0.00393929	0.0398815	0.122668	0.0150243	0.0295905	0.014383	0.00204599	0.000244297	0.00305371	0.0257123	0.00552722	0.000366446	0.00164901	0.00085504	0.00607689	0.00543561	0.00042752	0.000274834	0.0365224
M.1.5.6	0.288118	0.0520964	0.0985739	0.00277888	0.0453782	0.0250099	0.00485541	0.00839772	0.0209179	0.00287049	0.000946652	0.00433628	0.0188109	0.00567991	0.000366446	0.00308425	0.00149632	0.00134363	0.0343238	0.000671817	0.00042752	0.00827557
M.1.5.7	0.298898	0.0318808	0.0236663	0.00293157	0.037805	0.1427	0.00384768	0.0102299	0.0146884	0.00742053	0.000946652	0.0055883	0.0110544	0.00561884	0.00146578	0.00442789	0.00171008	0.0029621	0.0459279	0.00186277	0.00100773	0.0182307
M.1.5.8	0.239839	0.0186277	0.150945	0.00186277	0.0920695	0.0297432	0.00262619	0.013192	0.0208874	0.00858094	0.000793966	0.0154518	0.0102605	0.00638226	0.00100773	0.0074816	0.000977189	0.00247351	0.0158793	0.00119095	0.00042752	0.0511803
M.6.1	0.467127	0.0914893	0.0202156	0.00216814	0.0645555	0.00705408	0.00290103	0.0800989	0.00589367	0.00653495	0.00116041	0.00366446	0.00225975	0.0194522	0.000458057	0.00232082	0.000946652	0.00174062	0.000519132	0.000396983	0.000274834	0.02217
M.6.2	0.425993	0.247748	0.013986	0.00198491	0.080954	0.00442789	0.00479433	0.0234831	0.00546615	0.0118484	0.00369499	0.00964974	0.00369499	0.0112987	0.000671817	0.00253458	0.000519132	0.00149632	0.00155739	0.000671817	0.00042752	0.0146884
M.6.3	0.548203	0.0872141	0.0149327	0.00207653	0.0735029	0.00839772	0.00400037	0.0173146	0.0146273	0.0218646	0.00717623	0.0137112	0.00253458	0.0159099	0.00103826	0.00314533	0.000763429	0.00381714	0.00323694	0.00183223	0.0021376	0.0163679
M.6.4	0.459889	0.0422023	0.0185055	0.0018933	0.0621431	0.00317586	0.00885577	0.0186582	0.027911	0.157602	0.00488594	0.0108407	0.00232082	0.0141692	0.00103826	0.005344	0.00103826	0.00470272	0.00247351	0.00351177	0.0013131	0.0213149
M.6.5	0.513849	0.0696858	0.0130699	0.00290103	0.113079	0.00619904	0.00919168	0.0207958	0.00763429	0.0118484	0.0109323	0.0124286	0.00580206	0.0139249	0.00116041	0.00305371	0.000122149	0.00668764	0.00119095	0.000763429	0.00171008	0.0237274
M.6.6	0.306013	0.32119	0.0207958	0.00302318	0.0619293	0.0128561	0.0121232	0.0190246	0.0407976	0.0560967	0.00247351	0.0103216	0.00290103	0.00827557	0.000488594	0.0021376	0.000671817	0.00210706	0.000458057	0.00186277	0.000458057	0.0109323
M.6.7	0.351055	0.222249	0.0204904	0.00445842	0.0457752	0.00390876	0.00531346	0.0321862	0.0112071	0.00632119	0.00280942	0.00195438	0.0135585	0.0287049	0.0010688	0.00470272	0.00277888	0.00119095	0.00400037	0.00283995	0.00085504	0.0197881
M.6.8	0.318075	0.219654	0.0218341	0.00775644	0.0598528	0.0134363	0.0210706	0.0240938	0.00897792	0.0047638	0.00479433	0.0159709	0.0231777	0.00809234	0.00146578	0.00369499	0.00207653	0.00393929	0.00769536	0.00247351	0.0061685	0.0173451
M.9.1	0.357956	0.0453782	0.0615934	0.0755794	0.0185666	0.0231472	0.0276056	0.0196354	0.0192079	0.0106269	0.0157877	0.0103826	0.0083061	0.010688	0.0113598	0.0149632	0.00940544	0.00699301	0.0101078	0.0150243	0.00882524	0.00751214
M.9.2	0.448255	0.0611964	0.0317892	0.0428131	0.0193911	0.0108102	0.0146578	0.0269338	0.0216508	0.00619904	0.0085504	0.00787858	0.00726784	0.0114209	0.00702354	0.00980242	0.00638226	0.00891685	0.00958866	0.00842825	0.00372553	0.0190552
M.9.3	0.310624	0.0437597	0.0450423	0.104956	0.0222616	0.011543	0.0283995	0.0526155	0.0180475	0.0109628	0.0129172	0.011085	0.0105659	0.0156656	0.00824503	0.0120622	0.0123675	0.00876416	0.00845879	0.0100773	0.00632119	0.0122759
M.9.4	0.355452	0.0344154	0.0492259	0.0692888	0.0232998	0.00638226	0.0302623	0.0197881	0.0240633	0.0166427	0.034965	0.012734	0.00516078	0.00708462	0.0105964	0.00916114	0.00848933	0.00763429	0.011482	0.0116957	0.00955813	0.00543561
M.9.5	0.395273	0.0137112	0.0322472	0.0478517	0.0237579	0.00949705	0.0259566	0.0213455	0.0174978	0.0137723	0.0147494	0.0182001	0.0150854	0.00910007	0.00946652	0.0111155	0.0169787	0.0123065	0.0173146	0.0163679	0.0132837	0.0111155
M.9.6	0.359239	0.0126424	0.064128	0.0481876	0.0219257	0.00448896	0.0282774	0.0206431	0.0256512	0.0247656	0.0166122	0.013528	0.00946652	0.0126424	0.0120011	0.0139555	0.0116347	0.0131615	0.0141692	0.0211622	0.00989404	0.011482
M.9.7	0.391334	0.0248267	0.0388433	0.0942071	0.0243686	0.00977189	0.0186887	0.0265368	0.0160625	0.00589367	0.0112377	0.0128256	0.0120927	0.0165206	0.00656549	0.0134669	0.00827557	0.0165817	0.0126729	0.00931383	0.0107491	0.0101078
M.9.8	0.383119	0.0328274	0.0415916	0.109995	0.0211622	0.0142914	0.0217119	0.0186277	0.0190552	0.0121232	0.0147494	0.0100773	0.0145357	0.00778697	0.00702354	0.0125508	0.0101689	0.0113598	0.0113904	0.0122149	0.0055883	0.00839772
M.18.1	0.378142	0.00317586	0.0494396	0.0121232	0.0175589	0.000793966	0.0283995	0.0191163	0.0211928	0.0125813	0.0233915	0.0274834	0.00601582	0.0120927	0.0181085	0.02217	0.0149327	0.026323	0.013131	0.0183528	0.0147189	0.00219867
M.18.2	0.402663	6.10743e-05	0.064525	0.00888631	0.0211622	0.000183223	0.0343848	0.0125508	0.0132531	0.0138639	0.0312395	0.0306593	0.0108712	0.00531346	0.0127645	0.0209485	0.0354536	0.0270865	0.0145968	0.0139249	0.0131615	0.00152686
M.18.3	0.248847	0.000732892	0.103551	0.0305677	0.0100467	0.00155739	0.0573488	0.0195438	0.0214065	0.00705408	0.0213149	0.0124897	0.00916114	0.0176199	0.0118484	0.0173451	0.0193606	0.0162763	0.00998565	0.0134363	0.0160015	0.00311479
M.18.4	0.184536	0.000763429	0.171894	0.0124897	0.0096192	0.00042752	0.0516689	0.0191468	0.0232388	0.0128561	0.0219562	0.0110544	0.0182918	0.0159404	0.0198797	0.0245519	0.0344459	0.0150243	0.0101994	0.0211012	0.0159404	0.00164901
M.18.5	0.336397	0	0.0823282	0.063334	0.0163068	0.00119095	0.0351483	0.0157572	0.0291935	0.00705408	0.0175589	0.01194	0.00574098	0.0198186	0.0227196	0.0170703	0.0159709	0.0200629	0.00928329	0.0170092	0.024216	0.00183223
M.18.6	0.246435	0	0.085504	0.0192995	0.0136501	0.00042752	0.0461111	0.0176505	0.0252542	0.0173451	0.0219867	0.0166427	0.0105964	0.0102299	0.0309341	0.0264452	0.030415	0.0273613	0.00980242	0.0231777	0.0240938	0.00338962
M.18.7	0.228784	0.000183223	0.137326	0.0527377	0.0100467	0.000519132	0.0483708	0.016826	0.0178032	0.0128561	0.0179253	0.013528	0.0149021	0.0167649	0.015635	0.0289187	0.0375607	0.0122759	0.00946652	0.0134363	0.0246435	0.00235136
M.18.8	0.241885	0.00308425	0.104559	0.050997	0.0125508	0.00161847	0.0378661	0.019727	0.0231166	0.00858094	0.0110239	0.0124286	0.0142608	0.0234831	0.0278804	0.0256207	0.020582	0.0198491	0.0118179	0.0199408	0.0248267	0.00232082
M23.1	0.365011	0.00473326	0.0235136	0.0214982	0.0196354	0.000732892	0.0317281	0.0200324	0.024216	0.00787858	0.014383	0.0148105	0.023422	0.0136501	0.0260482	0.0200934	0.0322167	0.016887	0.00946652	0.0219867	0.0191163	0.00323694
M23.2	0.386173	0.0045195	0.044798	0.0707851	0.0201851	0.00112987	0.0283079	0.0145357	0.0193911	0.00622958	0.0215287	0.0158793	0.0112071	0.00845879	0.0214065	0.0110544	0.0140471	0.0176199	0.00757321	0.0149937	0.0271475	0.00235136
M23.3	0.291813	0.0055883	0.054234	0.0583565	0.0156961	0.00116041	0.0344154	0.0177726	0.027911	0.0130088	0.0217424	0.0148411	0.0116347	0.0177726	0.0243381	0.0191163	0.0203377	0.0188109	0.00971081	0.0247962	0.016887	0.00360338
M23.4	0.289309	0	0.069869	0.0198797	0.01478	0.000702354	0.0429352	0.0186277	0.025468	0.0152686	0.0190246	0.0189025	0.0131615	0.0138639	0.0253764	0.0209179	0.0288271	0.0250405	0.0117263	0.0218646	0.029163	0.00366446
M23.5	0.346994	0.0454087	0.034904	0.0777781	0.015635	0.00244297	0.0360949	0.020124	0.0199408	0.0107796	0.0183223	0.0181696	0.0108102	0.0114209	0.0164901	0.013192	0.013589	0.0191468	0.00693193	0.0135585	0.0143219	0.00372553
M23.6	0.348123	0.023422	0.0490121	0.0164595	0.0171008	0.00167954	0.0384463	0.0174672	0.0227502	0.0206126	0.0533484	0.0190246	0.0188109	0.0087947	0.0246129	0.0141998	0.0215287	0.0145662	0.00717623	0.0158488	0.0136196	0.00342016
M23.7	0.38089	0.0151159	0.0429047	0.0504474	0.0183834	0.00146578	0.03127	0.0160931	0.0252237	0.0187193	0.0171313	0.0192689	0.0138639	0.0122149	0.024674	0.0124592	0.0113293	0.0194522	0.00735945	0.017681	0.0183528	0.00274834
M23.8	0.339909	0.0106575	0.0568602	0.0308425	0.0169176	0.00125202	0.0400953	0.0136501	0.0205515	0.0203988	0.0309036	0.0200324	0.0189025	0.00580206	0.0281247	0.0196965	0.0220478	0.016887	0.00662656	0.0159404	0.0153602	0.00372553
M27.1	0.290133	0.0477906	0.0421413	0.108071	0.0202767	0.00158793	0.0339878	0.0182001	0.018536	0.0217424	0.0126729	0.0181696	0.0251015	0.0157266	0.0218646	0.0227196	0.0167038	0.0142303	0.00800073	0.0124897	0.013986	0.00436681
M27.2	0.212416	0.171252	0.0298043	0.160106	0.0182918	0.00827557	0.0277277	0.0131004	0.0126729	0.0149937	0.00946652	0.0138028	0.0276361	0.0122454	0.0210706	0.0149937	0.00784805	0.0120011	0.00552722	0.0085504	0.0117263	0.00250405
M27.3	0.226525	0.379821	0.0108102	0.0130699	0.0141998	0.0029621	0.0175894	0.0155434	0.0154518	0.00754268	0.0159099	0.00995511	0.0120622	0.0111766	0.0161847	0.00845879	0.00632119	0.00821449	0.00485541	0.009039	0.00613797	0.00311479
M27.4	0.305707	0.328061	0.0179558	0.032858	0.0165817	0.0032064	0.0137112	0.0132531	0.0113598	0.00732892	0.00897792	0.0130088	0.00992457	0.00531346	0.0119706	0.00644334	0.00702354	0.00946652	0.00387822	0.00680978	0.00919168	0.00244297
M27.5	0.290286	0.311112	0.0181391	0.018475	0.0182001	0.00210706	0.0153602	0.0146884	0.0138944	0.0109018	0.0152075	0.0120011	0.00726784	0.0107796	0.0112987	0.00778697	0.00567991	0.00955813	0.0042752	0.00897792	0.00598528	0.00225975
M27.6	0.335878	0.0151464	0.0399121	0.052646	0.0190857	0.00174062	0.0425993	0.0158182	0.0205515	0.0265673	0.0201545	0.0260787	0.016887	0.0122454	0.0256817	0.0194216	0.0128561	0.0203988	0.00839772	0.0138333	0.0185666	0.0045195
M27.7	0.368583	0.118576	0.0324915	0.0174672	0.0160625	0.00109934	0.0272697	0.0123675	0.0165206	0.00662656	0.0210401	0.0167038	0.00952759	0.013589	0.0117263	0.00763429	0.00897792	0.0174367	0.00528293	0.0119095	0.0156656	0.00180169
M27.8	0.392525	0.0304761	0.0400647	0.0109628	0.0220173	0.0010688	0.0350261	0.0133447	0.0165511	0.0190552	0.0323694	0.0219257	0.0360949	0.0116957	0.0157572	0.0130394	0.0120011	0.0148411	0.00577152	0.0160931	0.0141387	0.0032064

## Sheet: All Genera
Animal ID	d__Bacteria; k__norank_d__Bacteria; p__Bacteroidota; c__Bacteroidia; o__Bacteroidales; f__Prevotellaceae; g__Prevotella	d__Bacteria; k__norank_d__Bacteria; p__Proteobacteria; c__Gammaproteobacteria; o__Aeromonadales; f__Succinivibrionaceae; g__Succinivibrionaceae_UCG-001	d__Bacteria; k__norank_d__Bacteria; p__Bacteroidota; c__Bacteroidia; o__Bacteroidales; f__Rikenellaceae; g__Rikenellaceae_RC9_gut_group	d__Bacteria; k__norank_d__Bacteria; p__Proteobacteria; c__Gammaproteobacteria; o__Aeromonadales; f__Succinivibrionaceae; g__Succinivibrionaceae_UCG-002	d__Bacteria; k__norank_d__Bacteria; p__Bacteroidota; c__Bacteroidia; o__Bacteroidales; f__Prevotellaceae; g__unclassified_f__Prevotellaceae	d__Bacteria; k__norank_d__Bacteria; p__Proteobacteria; c__Gammaproteobacteria; o__Aeromonadales; f__Succinivibrionaceae; g__Succinivibrio	d__Bacteria; k__norank_d__Bacteria; p__Bacteroidota; c__Bacteroidia; o__Bacteroidales; f__F082; g__norank_f__F082	d__Bacteria; k__norank_d__Bacteria; p__Firmicutes; c__Clostridia; o__Lachnospirales; f__Lachnospiraceae; g__unclassified_f__Lachnospiraceae	d__Bacteria; k__norank_d__Bacteria; p__Firmicutes; c__Clostridia; o__Oscillospirales; f__Ruminococcaceae; g__Ruminococcus	d__Bacteria; k__norank_d__Bacteria; p__Bacteroidota; c__Bacteroidia; o__Bacteroidales; f__Muribaculaceae; g__norank_f__Muribaculaceae	d__Bacteria; k__norank_d__Bacteria; p__Fibrobacterota; c__Fibrobacteria; o__Fibrobacterales; f__Fibrobacteraceae; g__Fibrobacter	d__Bacteria; k__norank_d__Bacteria; p__Bacteroidota; c__Bacteroidia; o__Bacteroidales; f__Prevotellaceae; g__Prevotellaceae_UCG-001	d__Bacteria; k__norank_d__Bacteria; p__Firmicutes; c__Negativicutes; o__Acidaminococcales; f__Acidaminococcaceae; g__Succiniclasticum	d__Bacteria; k__norank_d__Bacteria; p__Firmicutes; c__Clostridia; o__Clostridia_UCG-014; f__norank_o__Clostridia_UCG-014; g__norank_f__norank_o__Clostridia_UCG-014	d__Bacteria; k__norank_d__Bacteria; p__Bacteroidota; c__Bacteroidia; o__Bacteroidales; f__p-251-o5; g__norank_f__p-251-o5	d__Bacteria; k__norank_d__Bacteria; p__Firmicutes; c__Clostridia; o__Oscillospirales; f__Oscillospiraceae; g__NK4A214_group	d__Bacteria; k__norank_d__Bacteria; p__Firmicutes; c__Clostridia; o__unclassified_c__Clostridia; f__unclassified_c__Clostridia; g__unclassified_c__Clostridia	d__Bacteria; k__norank_d__Bacteria; p__Bacteroidota; c__Bacteroidia; o__Bacteroidales; f__Prevotellaceae; g__Prevotellaceae_UCG-003	d__Bacteria; k__norank_d__Bacteria; p__Firmicutes; c__Clostridia; o__Lachnospirales; f__Lachnospiraceae; g__Butyrivibrio	d__Bacteria; k__norank_d__Bacteria; p__Firmicutes; c__Clostridia; o__norank_c__Clostridia; f__Hungateiclostridiaceae; g__Saccharofermentans	d__Bacteria; k__norank_d__Bacteria; p__Bacteroidota; c__Bacteroidia; o__Bacteroidales; f__Bacteroidales_RF16_group; g__norank_f__Bacteroidales_RF16_group	d__Bacteria; k__norank_d__Bacteria; p__Firmicutes; c__Clostridia; o__Lachnospirales; f__Lachnospiraceae; g__Lachnospiraceae_NK3A20_group	d__Bacteria; k__norank_d__Bacteria; p__Firmicutes; c__Clostridia; o__Christensenellales; f__Christensenellaceae; g__Christensenellaceae_R-7_group	d__Bacteria; k__norank_d__Bacteria; p__Firmicutes; c__Clostridia; o__Oscillospirales; f__Oscillospiraceae; g__UCG-005	d__Bacteria; k__norank_d__Bacteria; p__Spirochaetota; c__Spirochaetia; o__Spirochaetales; f__Spirochaetaceae; g__Treponema	d__Bacteria; k__norank_d__Bacteria; p__Firmicutes; c__Negativicutes; o__Veillonellales-Selenomonadales; f__Selenomonadaceae; g__Selenomonas	d__Bacteria; k__norank_d__Bacteria; p__Bacteroidota; c__Bacteroidia; o__Bacteroidales; f__Bacteroidales_UCG-001; g__norank_f__Bacteroidales_UCG-001	d__Bacteria; k__norank_d__Bacteria; p__Proteobacteria; c__Gammaproteobacteria; o__Aeromonadales; f__Succinivibrionaceae; g__Ruminobacter	d__Bacteria; k__norank_d__Bacteria; p__Firmicutes; c__Clostridia; o__Lachnospirales; f__Lachnospiraceae; g__Oribacterium	d__Bacteria; k__norank_d__Bacteria; p__Patescibacteria; c__Gracilibacteria; o__Absconditabacteriales_SR1; f__norank_o__Absconditabacteriales_SR1; g__norank_f__norank_o__Absconditabacteriales_SR1	d__Bacteria; k__norank_d__Bacteria; p__Firmicutes; c__Clostridia; o__Lachnospirales; f__Lachnospiraceae; g__Pseudobutyrivibrio	d__Bacteria; k__norank_d__Bacteria; p__Firmicutes; c__Clostridia; o__Lachnospirales; f__Lachnospiraceae; g__Eubacterium_ruminantium_group	d__Bacteria; k__norank_d__Bacteria; p__Bacteroidota; c__Bacteroidia; o__Bacteroidales; f__Prevotellaceae; g__Prevotellaceae_NK3B31_group	d__Bacteria; k__norank_d__Bacteria; p__Firmicutes; c__Clostridia; o__Oscillospirales; f__Eubacterium_coprostanoligenes_group; g__norank_f__Eubacterium_coprostanoligenes_group	d__Bacteria; k__norank_d__Bacteria; p__Bacteroidota; c__Bacteroidia; o__Bacteroidales; f__Prevotellaceae; g__Prevotellaceae_YAB2003_group	d__Bacteria; k__norank_d__Bacteria; p__Firmicutes; c__Bacilli; o__Erysipelotrichales; f__Erysipelatoclostridiaceae; g__UCG-004	d__Bacteria; k__norank_d__Bacteria; p__Bacteroidota; c__Bacteroidia; o__Bacteroidales; f__Bacteroidaceae; g__Bacteroides	d__Bacteria; k__norank_d__Bacteria; p__Firmicutes; c__Clostridia; o__Lachnospirales; f__Lachnospiraceae; g__Shuttleworthia	d__Bacteria; k__norank_d__Bacteria; p__Proteobacteria; c__Gammaproteobacteria; o__Aeromonadales; f__Succinivibrionaceae; g__Succinimonas	d__Bacteria; k__norank_d__Bacteria; p__Cyanobacteria; c__Vampirivibrionia; o__Gastranaerophilales; f__norank_o__Gastranaerophilales; g__norank_f__norank_o__Gastranaerophilales	d__Bacteria; k__norank_d__Bacteria; p__Firmicutes; c__Negativicutes; o__Veillonellales-Selenomonadales; f__Selenomonadaceae; g__norank_f__Selenomonadaceae	d__Bacteria; k__norank_d__Bacteria; p__Bacteroidota; c__Bacteroidia; o__Bacteroidales; f__norank_o__Bacteroidales; g__norank_f__norank_o__Bacteroidales	d__Bacteria; k__norank_d__Bacteria; p__Firmicutes; c__Negativicutes; o__Veillonellales-Selenomonadales; f__Veillonellaceae; g__Dialister	d__Bacteria; k__norank_d__Bacteria; p__Firmicutes; c__Clostridia; o__Lachnospirales; f__Lachnospiraceae; g__Roseburia	d__Bacteria; k__norank_d__Bacteria; p__Firmicutes; c__Clostridia; o__Lachnospirales; f__Lachnospiraceae; g__Lachnospiraceae_NK4A136_group	d__Bacteria; k__norank_d__Bacteria; p__Firmicutes; c__Clostridia; o__Oscillospirales; f__UCG-010; g__norank_f__UCG-010	d__Bacteria; k__norank_d__Bacteria; p__Bacteroidota; c__Bacteroidia; o__Bacteroidales; f__Rikenellaceae; g__dgA-11_gut_group	d__Bacteria; k__norank_d__Bacteria; p__Bacteroidota; c__Bacteroidia; o__Bacteroidales; f__Prevotellaceae; g__norank_f__Prevotellaceae	d__Bacteria; k__norank_d__Bacteria; p__Firmicutes; c__Clostridia; o__Lachnospirales; f__Lachnospiraceae; g__Lachnospiraceae_AC2044_group
M.1.5.1	0.365011	0.00473326	0.0235136	0.0214982	0.0196354	0.000732892	0.0317281	0.0200324	0.024216	0.00787858	0.014383	0.0148105	0.023422	0.0136501	0.0260482	0.0200934	0.0322167	0.016887	0.00946652	0.0219867	0.0191163	0.00323694	0.0214065	0.00726784	0.00610743	0.00516078	0.00955813	0.00219867	0.00332855	0.0175283	0.00705408	0.00824503	0.00222921	0.00809234	0.00351177	0.00861148	0	0.00204599	0.00439735	0.00555776	0.000183223	0.0055883	0	0	0.00229029	0.00445842	0	0.0047638	0.00485541
M.1.5.2	0.386173	0.0045195	0.044798	0.0707851	0.0201851	0.00112987	0.0283079	0.0145357	0.0193911	0.00622958	0.0215287	0.0158793	0.0112071	0.00845879	0.0214065	0.0110544	0.0140471	0.0176199	0.00757321	0.0149937	0.0271475	0.00235136	0.0100467	0.00290103	0.00613797	0.00806181	0.0125202	0.00803127	0.00317586	0.0129172	0.00964974	0.00720677	0.0021376	0.00613797	0.00277888	0.0108102	0	0.00177115	0.0104742	0.0138028	0.00021376	0.00479433	0.000122149	0	0.00351177	0.00442789	0	0.00473326	0.00360338
M.1.5.3	0.291813	0.0055883	0.054234	0.0583565	0.0156961	0.00116041	0.0344154	0.0177726	0.027911	0.0130088	0.0217424	0.0148411	0.0116347	0.0177726	0.0243381	0.0191163	0.0203377	0.0188109	0.00971081	0.0247962	0.016887	0.00360338	0.0138333	0.00702354	0.00607689	0.00488594	0.0120622	0.00482487	0.00497756	0.0104742	0.00729838	0.00726784	0.00323694	0.00870309	0.00332855	0.013589	0	0.00326747	0.00940544	0.00778697	0.000671817	0.00564937	0.00232082	0	0.00329801	0.0077259	0	0.00357285	0.00528293
M.1.5.4	0.289309	0	0.069869	0.0198797	0.01478	0.000702354	0.0429352	0.0186277	0.025468	0.0152686	0.0190246	0.0189025	0.0131615	0.0138639	0.0253764	0.0209179	0.0288271	0.0250405	0.0117263	0.0218646	0.029163	0.00366446	0.0182001	0.00717623	0.00598528	0.00375607	0.0158793	0.00244297	0.00268727	0.0167038	0.00745106	0.00888631	0.00439735	0.0104742	0.00167954	0.00943598	0	0.000458057	0.00470272	0.00784805	0	0.00601582	0	0	0.00372553	0.00913061	0	0.00400037	0.00687086
M.1.5.5	0.346994	0.0454087	0.034904	0.0777781	0.015635	0.00244297	0.0360949	0.020124	0.0199408	0.0107796	0.0183223	0.0181696	0.0108102	0.0114209	0.0164901	0.013192	0.013589	0.0191468	0.00693193	0.0135585	0.0143219	0.00372553	0.0109323	0.00516078	0.00864201	0.00815342	0.00858094	0.0106575	0.00415305	0.0055883	0.00778697	0.00735945	0.0018933	0.00574098	0.00552722	0.00592421	0	0.00455004	0.0127645	0.00662656	0.000580206	0.00488594	0.00134363	0	0.00293157	0.00470272	0	0.00439735	0.00467218
M.1.5.6	0.348123	0.023422	0.0490121	0.0164595	0.0171008	0.00167954	0.0384463	0.0174672	0.0227502	0.0206126	0.0533484	0.0190246	0.0188109	0.0087947	0.0246129	0.0141998	0.0215287	0.0145662	0.00717623	0.0158488	0.0136196	0.00342016	0.011879	0.00647388	0.00845879	0.00989404	0.00784805	0.00687086	0.00406144	0.00369499	0.00571045	0.00867255	0.00537454	0.0064128	0.00436681	0.00751214	0	0.00375607	0.0137112	0.00525239	0.000580206	0.00464165	0.000549669	0	0.00332855	0.00632119	0	0.00390876	0.00436681
M.1.5.7	0.38089	0.0151159	0.0429047	0.0504474	0.0183834	0.00146578	0.03127	0.0160931	0.0252237	0.0187193	0.0171313	0.0192689	0.0138639	0.0122149	0.024674	0.0124592	0.0113293	0.0194522	0.00735945	0.017681	0.0183528	0.00274834	0.0117873	0.00479433	0.00613797	0.00787858	0.00894738	0.00455004	0.00396983	0.0047638	0.00610743	0.00980242	0.00357285	0.00626012	0.0047638	0.00861148	0	0.0029621	0.010688	0.00705408	9.16114e-05	0.005344	0.000458057	0.000366446	0.00412252	0.00537454	0	0.00485541	0.00378661
M.1.5.8	0.339909	0.0106575	0.0568602	0.0308425	0.0169176	0.00125202	0.0400953	0.0136501	0.0205515	0.0203988	0.0309036	0.0200324	0.0189025	0.00580206	0.0281247	0.0196965	0.0220478	0.016887	0.00662656	0.0159404	0.0153602	0.00372553	0.0134058	0.00332855	0.00671817	0.00949705	0.00900846	0.0118179	0.00338962	0.00268727	0.00699301	0.00824503	0.00500809	0.00677925	0.00274834	0.00375607	0	0.00244297	0.0138333	0.00952759	0.000122149	0.00552722	0.000824503	0	0.00335909	0.00760375	0	0.00589367	0.00555776
M.6.1	0.290133	0.0477906	0.0421413	0.108071	0.0202767	0.00158793	0.0339878	0.0182001	0.018536	0.0217424	0.0126729	0.0181696	0.0251015	0.0157266	0.0218646	0.0227196	0.0167038	0.0142303	0.00800073	0.0124897	0.013986	0.00436681	0.0137112	0.00742053	0.00702354	0.0118484	0.00418359	0.00470272	0.00424466	0.00433628	0.00619904	0.00891685	0.00390876	0.00598528	0.00424466	0.00467218	0	0.00503863	0.00455004	0.00277888	0.000488594	0.00409198	0.000763429	0	0.00351177	0.0042752	0	0.00259566	0.00372553
M.6.2	0.212416	0.171252	0.0298043	0.160106	0.0182918	0.00827557	0.0277277	0.0131004	0.0126729	0.0149937	0.00946652	0.0138028	0.0276361	0.0122454	0.0210706	0.0149937	0.00784805	0.0120011	0.00552722	0.0085504	0.0117263	0.00250405	0.00696247	0.0066571	0.0207958	0.0101383	0.00311479	0.00467218	0.00262619	0.00311479	0.00522185	0.00671817	0.00216814	0.00323694	0.00348123	0.00369499	0	0.0029621	0.00253458	0.00244297	0.000274834	0.0040309	0.000458057	0	0.00332855	0.00216814	0	0.00235136	0.00390876
M.6.3	0.226525	0.379821	0.0108102	0.0130699	0.0141998	0.0029621	0.0175894	0.0155434	0.0154518	0.00754268	0.0159099	0.00995511	0.0120622	0.0111766	0.0161847	0.00845879	0.00632119	0.00821449	0.00485541	0.009039	0.00613797	0.00311479	0.00442789	0.00390876	0.0200018	0.0122759	0.00195438	0.00256512	0.00564937	0.00351177	0.00494702	0.00705408	0.00192384	0.00247351	0.00815342	0.00244297	0	0.00888631	0.00210706	0.00412252	0.00155739	0.00293157	0.000396983	0	0.00271781	0.0021376	0	0.00418359	0.00314533
M.6.4	0.305707	0.328061	0.0179558	0.032858	0.0165817	0.0032064	0.0137112	0.0132531	0.0113598	0.00732892	0.00897792	0.0130088	0.00992457	0.00531346	0.0119706	0.00644334	0.00702354	0.00946652	0.00387822	0.00680978	0.00919168	0.00244297	0.00299264	0.00290103	0.0149021	0.0138944	0.00348123	0.00662656	0.00445842	0.00222921	0.00506917	0.005344	0.00109934	0.00235136	0.00564937	0.00338962	0	0.00436681	0.00448896	0.00390876	0.00357285	0.00280942	0.000977189	0	0.00259566	0.00164901	0	0.00357285	0.00149632
M.6.5	0.290286	0.311112	0.0181391	0.018475	0.0182001	0.00210706	0.0153602	0.0146884	0.0138944	0.0109018	0.0152075	0.0120011	0.00726784	0.0107796	0.0112987	0.00778697	0.00567991	0.00955813	0.0042752	0.00897792	0.00598528	0.00225975	0.00280942	0.00323694	0.0122149	0.0135585	0.00384768	0.00326747	0.00552722	0.00167954	0.00464165	0.00574098	0.00183223	0.00256512	0.00711516	0.00323694	0	0.00910007	0.00314533	0.00360338	0.0045195	0.00262619	0.0151464	0	0.00287049	0.00241243	0	0.00314533	0.00241243
M.6.6	0.335878	0.0151464	0.0399121	0.052646	0.0190857	0.00174062	0.0425993	0.0158182	0.0205515	0.0265673	0.0201545	0.0260787	0.016887	0.0122454	0.0256817	0.0194216	0.0128561	0.0203988	0.00839772	0.0138333	0.0185666	0.0045195	0.013986	0.00784805	0.011085	0.009039	0.00861148	0.00280942	0.00293157	0.00519132	0.00726784	0.00870309	0.00497756	0.00653495	0.00439735	0.00680978	0	0.00280942	0.00290103	0.00338962	0.000366446	0.00470272	0.00085504	0	0.00418359	0.00574098	0	0.00470272	0.0047638
M.6.7	0.368583	0.118576	0.0324915	0.0174672	0.0160625	0.00109934	0.0272697	0.0123675	0.0165206	0.00662656	0.0210401	0.0167038	0.00952759	0.013589	0.0117263	0.00763429	0.00897792	0.0174367	0.00528293	0.0119095	0.0156656	0.00180169	0.00781751	0.0045195	0.018536	0.0100162	0.0109934	0.00662656	0.0034507	0.0138944	0.00876416	0.00656549	0.00149632	0.00497756	0.00638226	0.00757321	0	0.00311479	0.00488594	0.0108407	0.00280942	0.00455004	0.00235136	0	0.00311479	0.00522185	0	0.00464165	0.00430574
M.6.8	0.392525	0.0304761	0.0400647	0.0109628	0.0220173	0.0010688	0.0350261	0.0133447	0.0165511	0.0190552	0.0323694	0.0219257	0.0360949	0.0116957	0.0157572	0.0130394	0.0120011	0.0148411	0.00577152	0.0160931	0.0141387	0.0032064	0.00873362	0.0061685	0.0101383	0.0145662	0.00922222	0.00305371	0.00372553	0.0083061	0.00607689	0.00864201	0.00433628	0.00531346	0.00482487	0.00555776	0	0.00293157	0.00366446	0.00626012	0.00161847	0.00338962	0.000885577	0	0.00396983	0.00671817	0	0.00406144	0.00494702
M.9.1	0.378142	0.00317586	0.0494396	0.0121232	0.0175589	0.000793966	0.0283995	0.0191163	0.0211928	0.0125813	0.0233915	0.0274834	0.00601582	0.0120927	0.0181085	0.02217	0.0149327	0.026323	0.013131	0.0183528	0.0147189	0.00219867	0.0172535	0.00803127	0.00479433	0.00259566	0.0178642	0.00632119	0.00406144	0.00803127	0.00906953	0.00717623	0.00479433	0.00696247	0.0032064	0.00778697	0	0.00277888	0.00974135	0.00519132	0.000244297	0.00680978	0.00174062	0	0.00381714	0.00708462	0	0.00436681	0.00488594
M.9.2	0.402663	6.10743e-05	0.064525	0.00888631	0.0211622	0.000183223	0.0343848	0.0125508	0.0132531	0.0138639	0.0312395	0.0306593	0.0108712	0.00531346	0.0127645	0.0209485	0.0354536	0.0270865	0.0145968	0.0139249	0.0131615	0.00152686	0.0207958	0.005344	0.0064128	0.00143525	0.0206736	0.00122149	0.00119095	0.00650441	0.00784805	0.00360338	0.0116041	0.00497756	0.00109934	0.00387822	0	0.000152686	0.0032064	0.00204599	0	0.00516078	0	0	0.00241243	0.00687086	0	0.00439735	0.00519132
M.9.3	0.248847	0.000732892	0.103551	0.0305677	0.0100467	0.00155739	0.0573488	0.0195438	0.0214065	0.00705408	0.0213149	0.0124897	0.00916114	0.0176199	0.0118484	0.0173451	0.0193606	0.0162763	0.00998565	0.0134363	0.0160015	0.00311479	0.0195438	0.00693193	0.00577152	0.00262619	0.015635	0.0212539	0.00125202	0.027972	0.0122149	0.00421413	0.00335909	0.0107185	0.00112987	0.00989404	0	0.000549669	0.0152991	0.0192689	0.000152686	0.00506917	0.000183223	0	0.00274834	0.00781751	0	0.00235136	0.00729838
M.9.4	0.184536	0.000763429	0.171894	0.0124897	0.0096192	0.00042752	0.0516689	0.0191468	0.0232388	0.0128561	0.0219562	0.0110544	0.0182918	0.0159404	0.0198797	0.0245519	0.0344459	0.0150243	0.0101994	0.0211012	0.0159404	0.00164901	0.029163	0.0077259	0.0032064	0.00393929	0.0141387	0.00473326	0.00277888	0.00964974	0.0100467	0.00644334	0.00396983	0.0114209	0.00177115	0.00882524	0	0.00140471	0.0098635	0.00910007	0	0.00537454	0	0	0.00424466	0.0112682	0	0.00308425	0.0066571
M.9.5	0.336397	0	0.0823282	0.063334	0.0163068	0.00119095	0.0351483	0.0157572	0.0291935	0.00705408	0.0175589	0.01194	0.00574098	0.0198186	0.0227196	0.0170703	0.0159709	0.0200629	0.00928329	0.0170092	0.024216	0.00183223	0.0129478	0.0040309	0.00503863	0.00134363	0.0123981	0.00293157	0.0018933	0.0127035	0.00870309	0.00653495	0.00244297	0.00870309	0.00161847	0.0118484	0	0.000366446	0.0140776	0.00763429	0	0.00488594	0	0	0.00305371	0.00543561	0	0.00265673	0.00470272
M.9.6	0.246435	0	0.085504	0.0192995	0.0136501	0.00042752	0.0461111	0.0176505	0.0252542	0.0173451	0.0219867	0.0166427	0.0105964	0.0102299	0.0309341	0.0264452	0.030415	0.0273613	0.00980242	0.0231777	0.0240938	0.00338962	0.0246129	0.0064128	0.00433628	0.00409198	0.0134058	0.00549669	0.00232082	0.0066571	0.010688	0.00906953	0.00262619	0.0104132	0.00210706	0.00815342	3.05371e-05	0.000366446	0.0118484	0.00793966	0	0.00601582	0	0	0.0040309	0.0107491	0	0.00354231	0.00708462
M.9.7	0.228784	0.000183223	0.137326	0.0527377	0.0100467	0.000519132	0.0483708	0.016826	0.0178032	0.0128561	0.0179253	0.013528	0.0149021	0.0167649	0.015635	0.0289187	0.0375607	0.0122759	0.00946652	0.0134363	0.0246435	0.00235136	0.0328274	0.00717623	0.00497756	0.00293157	0.0109018	0.0023819	0.00219867	0.013192	0.00778697	0.0050997	0.00360338	0.00870309	0.000916114	0.0077259	0	0.00064128	0.0122149	0.0066571	0	0.00473326	0	0	0.00290103	0.00702354	0	0.00265673	0.00580206
M.9.8	0.241885	0.00308425	0.104559	0.050997	0.0125508	0.00161847	0.0378661	0.019727	0.0231166	0.00858094	0.0110239	0.0124286	0.0142608	0.0234831	0.0278804	0.0256207	0.020582	0.0198491	0.0118179	0.0199408	0.0248267	0.00232082	0.0182612	0.00833664	0.00574098	0.00290103	0.011482	0.0023819	0.00229029	0.0185971	0.00910007	0.00571045	0.00241243	0.00934437	0.0013131	0.011879	0	0.0010688	0.00873362	0.00696247	0	0.00516078	0	0	0.00360338	0.00680978	0	0.00216814	0.00793966
M.18.1	0.460134	0.0511497	0.0429658	0.000549669	0.0337435	0.0529514	0.0013131	0.0262009	0.0149937	0.00491648	0	0.00244297	0.0123065	0.0331633	0	0.00287049	0	0.000793966	0.0158793	0	0	0.0286133	0.00244297	0.0263841	0.000519132	0.00253458	0	0.00219867	0.00274834	0	0.000183223	0	0.0102605	0.00577152	0.000519132	0.000366446	0.0150854	0.00116041	0	0.00183223	0.00158793	0.00357285	0.00445842	0.00995511	0.00729838	0.000824503	0.00180169	0.000732892	0
M.18.2	0.228143	0.0474547	0.0186277	0.00042752	0.114423	0.226677	0.000977189	0.00693193	0.0214982	0.00232082	0	0.00360338	0.0178337	0.00201545	0	0.00225975	0.000366446	0.000793966	0.0647082	0	0.000274834	0.013192	0.00174062	0.00421413	0.00021376	0.00247351	0	0.00180169	0.00531346	0	0	6.10743e-05	0.0294683	0.00256512	0.000549669	6.10743e-05	0.0120927	0.000274834	0	0.000885577	0.00546615	0.00119095	0.00571045	0.0023819	0.00793966	0.000549669	0.000793966	0.000244297	0
M.18.3	0.221883	0.0715791	0.033713	0.00335909	0.0332855	0.336214	0.00201545	0.0101689	0.0139249	0.00103826	0.000580206	0.00549669	0.013131	0.00610743	0.00064128	0.00375607	0.0013131	0.00204599	0.00503863	0.00085504	0.000396983	0.0137723	0.00210706	0.0301096	0.000580206	0.00458057	0.000274834	0.00467218	0.00287049	0	0.000396983	0.000610743	0.0362781	0.00180169	0.00186277	0.000152686	0.00735945	0.000519132	0.000122149	0.00183223	0.000885577	0.00308425	0.00659602	0.00171008	0.00119095	0.000488594	0.0023819	0.000763429	9.16114e-05
M.18.4	0.515681	0.174489	0.0110544	0.000885577	0.0243076	0.0819922	0.000946652	0.0195132	0.00714569	0.000702354	0	0.00540508	0.0243992	0.00735945	0.000549669	0.00158793	0.000183223	0.00241243	0.00406144	6.10743e-05	6.10743e-05	0.0144441	0.0042752	0.0040309	6.10743e-05	0.00592421	0	0.00256512	0.0128867	0	0	9.16114e-05	0.00299264	0.0010688	0.000793966	3.05371e-05	0.00400037	0.00064128	9.16114e-05	0.00204599	0.00696247	0.00143525	0.00503863	0.00198491	0.000671817	0	0.00323694	0.000152686	6.10743e-05
M.18.5	0.237854	0.257886	0.00995511	0.00393929	0.0398815	0.122668	0.0150243	0.0295905	0.014383	0.00204599	0.000244297	0.00305371	0.0257123	0.00552722	0.000366446	0.00164901	0.00085504	0.00607689	0.00543561	0.00042752	0.000274834	0.0365224	0.00128256	0.00626012	0.00021376	0.00455004	0.000274834	0.0755489	0.00662656	0	0.000274834	9.16114e-05	0.00256512	0.0013131	0.000458057	0	0.00375607	0.00439735	0.000122149	0.00204599	0.00415305	0.00161847	0.00497756	0.00219867	0.00143525	6.10743e-05	0.00109934	0.000488594	0.000152686
M.18.6	0.288118	0.0520964	0.0985739	0.00277888	0.0453782	0.0250099	0.00485541	0.00839772	0.0209179	0.00287049	0.000946652	0.00433628	0.0188109	0.00567991	0.000366446	0.00308425	0.00149632	0.00134363	0.0343238	0.000671817	0.00042752	0.00827557	0.00384768	0.0113598	0.000488594	0.00308425	0.000152686	0.0045195	0.00216814	0	0.000305371	0.000916114	0.00381714	0.00229029	0.00232082	0.000335909	0.119767	0.00204599	6.10743e-05	0.000458057	0.0120927	0.00619904	0.0010688	0.00198491	0.00109934	0.000519132	0.0029621	0.000458057	0.000305371
M.18.7	0.298898	0.0318808	0.0236663	0.00293157	0.037805	0.1427	0.00384768	0.0102299	0.0146884	0.00742053	0.000946652	0.0055883	0.0110544	0.00561884	0.00146578	0.00442789	0.00171008	0.0029621	0.0459279	0.00186277	0.00100773	0.0182307	0.0152075	0.0103216	0.000488594	0.00629065	0.000335909	0.00393929	0.00247351	9.16114e-05	0.00140471	0.0010688	0.00974135	0.00253458	0.00470272	0.000274834	0.0216508	0.00064128	0.00042752	0.000458057	0.00525239	0.0074816	0.00250405	0.00186277	0.00424466	0.000824503	0.139463	0.00146578	0.000183223
M.18.8	0.239839	0.0186277	0.150945	0.00186277	0.0920695	0.0297432	0.00262619	0.013192	0.0208874	0.00858094	0.000793966	0.0154518	0.0102605	0.00638226	0.00100773	0.0074816	0.000977189	0.00247351	0.0158793	0.00119095	0.00042752	0.0511803	0.00274834	0.100223	0.00229029	0.0214676	0.000488594	0.00180169	0.00149632	0	0.000732892	0.000458057	0.0281247	0.00442789	0.00161847	0.00064128	0.0121232	0.000244297	0.00021376	0.00042752	0.000793966	0.00601582	0.00152686	0.00229029	0.00607689	0.00164901	0.00283995	0.000702354	0.000152686
M23.1	0.467127	0.0914893	0.0202156	0.00216814	0.0645555	0.00705408	0.00290103	0.0800989	0.00589367	0.00653495	0.00116041	0.00366446	0.00225975	0.0194522	0.000458057	0.00232082	0.000946652	0.00174062	0.000519132	0.000396983	0.000274834	0.02217	0.000335909	0.000580206	0.000122149	0.00390876	0.000549669	0.00381714	0.0116652	0	0.000488594	0.000885577	3.05371e-05	0.00186277	0.00308425	9.16114e-05	0.000244297	0.0569823	0	0.00766482	0.0392708	0.00112987	0.00778697	0.00177115	0.000610743	6.10743e-05	0	0.000580206	0.000152686
M23.2	0.425993	0.247748	0.013986	0.00198491	0.080954	0.00442789	0.00479433	0.0234831	0.00546615	0.0118484	0.00369499	0.00964974	0.00369499	0.0112987	0.000671817	0.00253458	0.000519132	0.00149632	0.00155739	0.000671817	0.00042752	0.0146884	0.00112987	0.00317586	0.000732892	0.00433628	0.000305371	0.000763429	0.00882524	0	0.000946652	0.00235136	0.00119095	0.00149632	0.00714569	0.000396983	0.00439735	0.016032	6.10743e-05	0.00134363	0.00916114	0.00464165	0.00735945	0.00461111	0.00085504	0.000122149	3.05371e-05	0.00112987	0.000396983
M23.3	0.548203	0.0872141	0.0149327	0.00207653	0.0735029	0.00839772	0.00400037	0.0173146	0.0146273	0.0218646	0.00717623	0.0137112	0.00253458	0.0159099	0.00103826	0.00314533	0.000763429	0.00381714	0.00323694	0.00183223	0.0021376	0.0163679	0.00116041	0.00125202	0.00195438	0.00433628	0.000793966	0.000244297	0.00445842	0	0.00204599	0.00180169	0.00134363	0.00210706	0.0203377	0.0013131	0.00164901	0.00488594	0	0.00369499	0.0124286	0.00668764	0.00564937	0.00100773	0.00317586	0.000183223	0.00250405	0.00525239	0.000519132
M23.4	0.459889	0.0422023	0.0185055	0.0018933	0.0621431	0.00317586	0.00885577	0.0186582	0.027911	0.157602	0.00488594	0.0108407	0.00232082	0.0141692	0.00103826	0.005344	0.00103826	0.00470272	0.00247351	0.00351177	0.0013131	0.0213149	0.00171008	0.00610743	0.000946652	0.00470272	0.00177115	0.000152686	0.00482487	0	0.00161847	0.00219867	0.00326747	0.00244297	0.00592421	0.000610743	0.000793966	0.00601582	0.000122149	0.00128256	0.00958866	0.00421413	0.00445842	0.00149632	0.00375607	0.00042752	0	0.00372553	0.000702354
M23.5	0.513849	0.0696858	0.0130699	0.00290103	0.113079	0.00619904	0.00919168	0.0207958	0.00763429	0.0118484	0.0109323	0.0124286	0.00580206	0.0139249	0.00116041	0.00305371	0.000122149	0.00668764	0.00119095	0.000763429	0.00171008	0.0237274	0.00128256	0.00085504	0.0013131	0.0066571	0.000396983	0.000488594	0.00384768	9.16114e-05	0.00143525	0.00235136	0.000396983	0.00335909	0.0128561	0.00167954	0.000152686	0.00592421	0.000305371	0.000977189	0.0381104	0.00277888	0.0108407	0.00250405	0.00112987	9.16114e-05	0	0.00225975	0.000152686
M23.6	0.306013	0.32119	0.0207958	0.00302318	0.0619293	0.0128561	0.0121232	0.0190246	0.0407976	0.0560967	0.00247351	0.0103216	0.00290103	0.00827557	0.000488594	0.0021376	0.000671817	0.00210706	0.000458057	0.00186277	0.000458057	0.0109323	0.00134363	0.00180169	0.00277888	0.00143525	0.000305371	0.000366446	0.0149021	0	0.00042752	0.00143525	0.00152686	0.00171008	0.00650441	0.00198491	0.000610743	0.00632119	0.000122149	0.0029621	0.00644334	0.00561884	0.00848933	0.00210706	0.000885577	0.000183223	0	0.00519132	9.16114e-05
M23.7	0.351055	0.222249	0.0204904	0.00445842	0.0457752	0.00390876	0.00531346	0.0321862	0.0112071	0.00632119	0.00280942	0.00195438	0.0135585	0.0287049	0.0010688	0.00470272	0.00277888	0.00119095	0.00400037	0.00283995	0.00085504	0.0197881	0.00161847	0.00384768	0.000183223	0.00467218	0.000580206	0.000732892	0.0105048	0.000122149	0.00268727	0.0023819	0.000519132	0.00400037	0.0023819	0.00064128	0.00134363	0.00326747	0.000610743	0.00488594	0.00268727	0.00085504	0.0165206	0.0826641	0.0029621	0.000549669	0	0.00158793	0.0013131
M23.8	0.318075	0.219654	0.0218341	0.00775644	0.0598528	0.0134363	0.0210706	0.0240938	0.00897792	0.0047638	0.00479433	0.0159709	0.0231777	0.00809234	0.00146578	0.00369499	0.00207653	0.00393929	0.00769536	0.00247351	0.0061685	0.0173451	0.00122149	0.00424466	0.00287049	0.0061685	0.00152686	0.00122149	0.0354231	9.16114e-05	0.00164901	0.00283995	0.00183223	0.00195438	0.00430574	0.000885577	0.00171008	0.005344	0.000702354	0.000702354	0.0102605	0.00149632	0.026323	0.011879	0.0074816	0.000580206	0	0.00250405	0.000977189
M27.1	0.357956	0.0453782	0.0615934	0.0755794	0.0185666	0.0231472	0.0276056	0.0196354	0.0192079	0.0106269	0.0157877	0.0103826	0.0083061	0.010688	0.0113598	0.0149632	0.00940544	0.00699301	0.0101078	0.0150243	0.00882524	0.00751214	0.0117873	0.00726784	0.0111461	0.0101078	0.00311479	0.00467218	0.00632119	0.00332855	0.00561884	0.00659602	0.0034507	0.00338962	0.00745106	0.00598528	0.000274834	0.00225975	0.00171008	0.00201545	0.00064128	0.00271781	0.00766482	0.00421413	0.00525239	0.00314533	0	0.00607689	0.00378661
M27.2	0.448255	0.0611964	0.0317892	0.0428131	0.0193911	0.0108102	0.0146578	0.0269338	0.0216508	0.00619904	0.0085504	0.00787858	0.00726784	0.0114209	0.00702354	0.00980242	0.00638226	0.00891685	0.00958866	0.00842825	0.00372553	0.0190552	0.0130088	0.00439735	0.0105964	0.00900846	0.00232082	0.00574098	0.0164595	0.000488594	0.00522185	0.00433628	0.00219867	0.00406144	0.00955813	0.00293157	0.000580206	0.00369499	0.00167954	0.00216814	0.00537454	0.00225975	0.0131615	0.00717623	0.00396983	0.00207653	0.000335909	0.00378661	0.00280942
M27.3	0.310624	0.0437597	0.0450423	0.104956	0.0222616	0.011543	0.0283995	0.0526155	0.0180475	0.0109628	0.0129172	0.011085	0.0105659	0.0156656	0.00824503	0.0120622	0.0123675	0.00876416	0.00845879	0.0100773	0.00632119	0.0122759	0.0111461	0.00668764	0.00458057	0.00955813	0.00406144	0.0128867	0.0125508	0.00595474	0.00537454	0.00381714	0.00152686	0.00400037	0.00571045	0.00225975	0.000488594	0.0104742	0.00244297	0.00244297	0.00506917	0.00274834	0.00299264	0.00787858	0.00619904	0.00253458	0	0.00400037	0.00366446
M27.4	0.355452	0.0344154	0.0492259	0.0692888	0.0232998	0.00638226	0.0302623	0.0197881	0.0240633	0.0166427	0.034965	0.012734	0.00516078	0.00708462	0.0105964	0.00916114	0.00848933	0.00763429	0.011482	0.0116957	0.00955813	0.00543561	0.00812288	0.00867255	0.0199713	0.0155129	0.00436681	0.00769536	0.00720677	0.00146578	0.00812288	0.00928329	0.00323694	0.0032064	0.00925276	0.00622958	0.00653495	0.00580206	0.00174062	0.000946652	0.00180169	0.00424466	0.00146578	0.00567991	0.00436681	0.00164901	0	0.00448896	0.00409198
M27.5	0.395273	0.0137112	0.0322472	0.0478517	0.0237579	0.00949705	0.0259566	0.0213455	0.0174978	0.0137723	0.0147494	0.0182001	0.0150854	0.00910007	0.00946652	0.0111155	0.0169787	0.0123065	0.0173146	0.0163679	0.0132837	0.0111155	0.0105659	0.00455004	0.0320335	0.00861148	0.00305371	0.00323694	0.00702354	0.00342016	0.00925276	0.00806181	0.00308425	0.00393929	0.0101689	0.00592421	0.00140471	0.00314533	0.00250405	0.000824503	0.00158793	0.00363392	0.00314533	0.00342016	0.00696247	0.00183223	0.00400037	0.00522185	0.00482487
M27.6	0.359239	0.0126424	0.064128	0.0481876	0.0219257	0.00448896	0.0282774	0.0206431	0.0256512	0.0247656	0.0166122	0.013528	0.00946652	0.0126424	0.0120011	0.0139555	0.0116347	0.0131615	0.0141692	0.0211622	0.00989404	0.011482	0.009039	0.016826	0.00729838	0.00931383	0.00574098	0.00232082	0.00595474	0.00632119	0.00732892	0.00781751	0.00485541	0.00632119	0.00635173	0.00506917	0.00064128	0.00244297	0.000977189	0.00174062	0.000519132	0.00390876	0.00152686	0.00552722	0.00622958	0.00491648	0	0.00503863	0.00567991
M27.7	0.391334	0.0248267	0.0388433	0.0942071	0.0243686	0.00977189	0.0186887	0.0265368	0.0160625	0.00589367	0.0112377	0.0128256	0.0120927	0.0165206	0.00656549	0.0134669	0.00827557	0.0165817	0.0126729	0.00931383	0.0107491	0.0101078	0.00567991	0.00543561	0.0217424	0.0154213	0.00256512	0.00384768	0.00528293	0.00393929	0.00537454	0.00555776	0.00198491	0.00311479	0.0138639	0.00778697	9.16114e-05	0.00314533	0.0032064	0.00112987	0.00222921	0.0032064	0.00235136	0.00491648	0.00635173	0.00152686	0	0.00421413	0.00326747
M27.8	0.383119	0.0328274	0.0415916	0.109995	0.0211622	0.0142914	0.0217119	0.0186277	0.0190552	0.0121232	0.0147494	0.0100773	0.0145357	0.00778697	0.00702354	0.0125508	0.0101689	0.0113598	0.0113904	0.0122149	0.0055883	0.00839772	0.0144746	0.00488594	0.0169787	0.00644334	0.00299264	0.00351177	0.00662656	0.0047638	0.00516078	0.00769536	0.00219867	0.00302318	0.00729838	0.00784805	0	0.00256512	0.00222921	0.00183223	0.00042752	0.00513024	0.00461111	0.00543561	0.00598528	0.00229029	0	0.00766482	0.00262619
[truncated: 100 more columns]
